# Supplementary material for: PdAg/Ag(111) Surface Alloys: A Highly Efficient Catalyst of Oxygen Reduction Reaction
Source: Nanomaterials (Basel). 2022 May 25;12(11):1802. doi: 10.3390/nano12111802 (PMC9182455; doi:10.3390/nano12111802)
Supplement: Supplementary file 1 [file nanomaterials-12-01802-s001.zip]

Archive with 1 entries (1 files):
- nanomaterials-1738318-supplementary.pdf
